# Supplementary material for: The Combination of Oolonghomobisflavan B and Diallyl Disulfide Induces Apoptotic Cell Death via 67-kDa Laminin Receptor/Cyclic Guanosine Monophosphate in Acute Myeloid Leukemia Cells
Source: Curr Issues Mol Biol. 2024 Mar 14;46(3):2444–55. doi: 10.3390/cimb46030154 (PMC10969046; doi:10.3390/cimb46030154)
Supplement: Supplementary file 1 [file cimb-46-00154-s001.zip]

Archive with 1 entries (1 files):
- cimb-2894683-supplementary.pptx
